# Supplementary material for: Autophagic lysosome reformation dysfunction in glucocerebrosidase deficient cells: relevance to Parkinson disease
Source: Hum Mol Genet. 2016 Jul 4;25(16):3432–45. doi: 10.1093/hmg/ddw185 (PMC5179940; doi:10.1093/hmg/ddw185)
Supplement: Supplementary Data [file supp_ddw185_suppl_data.zip]

Archive with 5 entries (5 files):
- SI_FIG_2.tif
- SI_FIG_3.tif
- SI_FIG_4.tif
- HMG-2016-D-00181_SI_Magalhaes.docx
- SI FIG_1.tif
